# Supplementary material for: ﻿A taxonomic revision of Cynanchumthesioides (Apocynaceae) with two new synonyms
Source: PhytoKeys. 2023 Jan 19;219:11–25. doi: 10.3897/phytokeys.219.93514 (PMC10210048; doi:10.3897/phytokeys.219.93514)
Supplement: XML Treatment for Cynanchum thesioides [file phytokeys.219.93514-treatment1.xml]

<!DOCTYPE tp:taxon-treatment
  PUBLIC "-//TaxonX//DTD Taxonomic Treatment Publishing DTD v0 20100105//EN" "tax-treatment-NSO.dtd">
<tp:taxon-treatment xmlns:tp="http://www.plazi.org/taxpub"><tp:treatment-meta><kwd-group><label>Taxon classification</label><kwd>
              <named-content content-type="kingdom">Plantae</named-content>
            </kwd></kwd-group><mixed-citation publication-type="journal"><person-group><name><surname>Zhang</surname><given-names>Cai-Fei</given-names></name><name><surname>Zhang</surname><given-names>Dong-Juan</given-names></name><name><surname>Liao</surname><given-names>Miao</given-names></name><name><surname>Hu</surname><given-names>Guang-Wan</given-names></name></person-group><article-title>﻿A taxonomic revision of <italic><tp:taxon-name><tp:taxon-name-part taxon-name-part-type="genus" reg="Cynanchum">Cynanchum</tp:taxon-name-part><tp:taxon-name-part taxon-name-part-type="species" reg="thesioides">thesioides</tp:taxon-name-part></tp:taxon-name></italic> (<tp:taxon-name><tp:taxon-name-part taxon-name-part-type="family">Apocynaceae</tp:taxon-name-part></tp:taxon-name>) with two new synonyms</article-title><source>PhytoKeys</source><day>19</day><month>01</month><year>2023</year><volume>219</volume><fpage>11</fpage><lpage>25</lpage><pub-id pub-id-type="doi">10.3897/phytokeys.219.93514</pub-id></mixed-citation></tp:treatment-meta><tp:nomenclature><label>﻿</label><tp:taxon-name>
            <object-id xmlns:xlink="http://www.w3.org/1999/xlink" content-type="arpha" xlink:type="simple">B721F74A-D7A7-5F8C-8B97-44BE49567287</object-id>
            <tp:taxon-name-part taxon-name-part-type="genus" reg="Cynanchum">Cynanchum</tp:taxon-name-part>
            <tp:taxon-name-part taxon-name-part-type="species" reg="thesioides">thesioides</tp:taxon-name-part>
          </tp:taxon-name><tp:taxon-authority>(Freyn) K. Schum. in Engl. &amp; Prantl, Nat. Pflanzenfam. 4 (2): 252 (1895).</tp:taxon-authority><tp:nomenclature-citation-list><tp:nomenclature-citation><tp:taxon-name>
                <tp:taxon-name-part taxon-name-part-type="genus" reg="Vincetoxicum"/>
                <tp:taxon-name-part taxon-name-part-type="species" reg="thesioides"/>
              </tp:taxon-name><comment>≡ <tp:taxon-name><tp:taxon-name-part taxon-name-part-type="genus" reg="Vincetoxicum">Vincetoxicum</tp:taxon-name-part><tp:taxon-name-part taxon-name-part-type="species" reg="thesioides">thesioides</tp:taxon-name-part></tp:taxon-name> Freyn, Oesterr. Bot. Z. 40: 124 (1890) ≡ <tp:taxon-name><tp:taxon-name-part taxon-name-part-type="genus" reg="Cynanchum">Cynanchum</tp:taxon-name-part><tp:taxon-name-part taxon-name-part-type="species" reg="sibiricum">sibiricum</tp:taxon-name-part><tp:taxon-name-part taxon-name-part-type="infraspecific-rank">var.</tp:taxon-name-part><tp:taxon-name-part taxon-name-part-type="variety" reg="thesioides">thesioides</tp:taxon-name-part></tp:taxon-name> (Freyn) Kom., Trudy Imp. S.-Peterburgsk. Bot. Sada 25(1): 282 (1905) — Holotype: Russia, wüste Orte um Nerczynsk, July-Aug. 1888, <italic>K.F. Karo 127</italic> (<abbrev xmlns:xlink="http://www.w3.org/1999/xlink" xlink:title="Moravian Museum in Brno" id="ABBRID0EPOAC" xlink:type="simple">BRNM</abbrev> [15481/36], ex herb. J. Freyn) — Fig. <xref ref-type="fig" rid="F2">2A</xref>. </comment></tp:nomenclature-citation><tp:nomenclature-citation><tp:taxon-name>
                <tp:taxon-name-part taxon-name-part-type="genus" reg="Asclepias"/>
                <tp:taxon-name-part taxon-name-part-type="species" reg="sibirica"/>
              </tp:taxon-name><comment>= <tp:taxon-name><tp:taxon-name-part taxon-name-part-type="genus" reg="Asclepias">Asclepias</tp:taxon-name-part><tp:taxon-name-part taxon-name-part-type="species" reg="sibirica">sibirica</tp:taxon-name-part></tp:taxon-name> L., Sp. Pl.: 217 (1753) ≡ <tp:taxon-name><tp:taxon-name-part taxon-name-part-type="genus" reg="Cynanchum">Cynanchum</tp:taxon-name-part><tp:taxon-name-part taxon-name-part-type="species" reg="sibiricum">sibiricum</tp:taxon-name-part></tp:taxon-name> (L.) R. Br., Mem. Wern. Nat. Hist. Soc. 1: 48 (1811), nom. illeg., non Willd. (1799). ≡ <tp:taxon-name><tp:taxon-name-part taxon-name-part-type="genus" reg="Vincetoxicum">Vincetoxicum</tp:taxon-name-part><tp:taxon-name-part taxon-name-part-type="species" reg="sibiricum">sibiricum</tp:taxon-name-part></tp:taxon-name> (L.) Decne. in DC, Prodr. 8: 525 (1844) ≡ <tp:taxon-name><tp:taxon-name-part taxon-name-part-type="genus" reg="Vincetoxicum">Vincetoxicum</tp:taxon-name-part><tp:taxon-name-part taxon-name-part-type="species" reg="sibiricum">sibiricum</tp:taxon-name-part><tp:taxon-name-part taxon-name-part-type="infraspecific-rank">var.</tp:taxon-name-part><tp:taxon-name-part taxon-name-part-type="variety" reg="boreale">boreale</tp:taxon-name-part></tp:taxon-name> Maxim., Bull. Acad. Imp. Sci. Saint-Pétersbourg 23: 355 (Mar 1877), nom. illeg., as ‘<italic>borealis</italic>’, ≡ <tp:taxon-name><tp:taxon-name-part taxon-name-part-type="genus" reg="Cynanchum">Cynanchum</tp:taxon-name-part><tp:taxon-name-part taxon-name-part-type="species" reg="sibiricum">sibiricum</tp:taxon-name-part><tp:taxon-name-part taxon-name-part-type="infraspecific-rank">var.</tp:taxon-name-part><tp:taxon-name-part taxon-name-part-type="variety" reg="boreale">boreale</tp:taxon-name-part></tp:taxon-name> (Maxim.) Kom., Trudy Imp. S.-Peterburg sk. Bot. Sada 25(1): 281 (1905), nom. illeg. ≡ <tp:taxon-name><tp:taxon-name-part taxon-name-part-type="genus" reg="Antitoxicum">Antitoxicum</tp:taxon-name-part><tp:taxon-name-part taxon-name-part-type="species" reg="sibiricum">sibiricum</tp:taxon-name-part></tp:taxon-name> (L.) Pobed., Fl. USSR 18: 707–708, pl. 38: 1 (1952) ≡ <tp:taxon-name><tp:taxon-name-part taxon-name-part-type="genus" reg="Alexitoxicon">Alexitoxicon</tp:taxon-name-part><tp:taxon-name-part taxon-name-part-type="species" reg="sibiricum">sibiricum</tp:taxon-name-part></tp:taxon-name> (L.) Pobed., Taxon 11: 174 (1962) ≡ <tp:taxon-name><tp:taxon-name-part taxon-name-part-type="genus" reg="Rhodostegiella">Rhodostegiella</tp:taxon-name-part><tp:taxon-name-part taxon-name-part-type="species" reg="sibirica">sibirica</tp:taxon-name-part></tp:taxon-name> (L.) C.Y. Wu &amp; D.Z. Li, Acta Phytotax. Sin. 28(6): 466 (1990) — Lectotype (designated by <xref ref-type="bibr" rid="B7">Grubov [2000</xref>: 138]): Russia, Siberia, <italic>Gmelin s.n.</italic>, Herb. Linn. No. 310.35 (LINN; image available at <ext-link xmlns:xlink="http://www.w3.org/1999/xlink" xlink:type="simple" ext-link-type="uri" xlink:href="https://linnean-online.org/2155/">https://linnean-online.org/2155/</ext-link> and <ext-link xmlns:xlink="http://www.w3.org/1999/xlink" xlink:type="simple" ext-link-type="uri" xlink:href="https://plants.jstor.org/stable/10.5555/al.ap.specimen.linn-hl310-35">https://plants.jstor.org/stable/10.5555/al.ap.specimen.linn-hl310-35)</ext-link>. </comment></tp:nomenclature-citation><tp:nomenclature-citation><tp:taxon-name>
                <tp:taxon-name-part taxon-name-part-type="genus" reg="Vincetoxicum"/>
                <tp:taxon-name-part taxon-name-part-type="species" reg="sibiricum"/>
                <tp:taxon-name-part taxon-name-part-type="variety" reg="australe"/>
              </tp:taxon-name><comment>= <tp:taxon-name><tp:taxon-name-part taxon-name-part-type="genus" reg="Vincetoxicum">Vincetoxicum</tp:taxon-name-part><tp:taxon-name-part taxon-name-part-type="species" reg="sibiricum">sibiricum</tp:taxon-name-part><tp:taxon-name-part taxon-name-part-type="infraspecific-rank">var.</tp:taxon-name-part><tp:taxon-name-part taxon-name-part-type="variety" reg="australe">australe</tp:taxon-name-part></tp:taxon-name> Maxim., Bull. Acad. Imp. Sci. Saint-Pétersbourg 23: 355 (Mar. 1877), “<italic>australem</italic>” ≡ <tp:taxon-name><tp:taxon-name-part taxon-name-part-type="genus" reg="Cynanchum">Cynanchum</tp:taxon-name-part><tp:taxon-name-part taxon-name-part-type="species" reg="sibiricum">sibiricum</tp:taxon-name-part><tp:taxon-name-part taxon-name-part-type="authority">R. Br.</tp:taxon-name-part><tp:taxon-name-part taxon-name-part-type="infraspecific-rank">var.</tp:taxon-name-part><tp:taxon-name-part taxon-name-part-type="variety" reg="australe">australe</tp:taxon-name-part></tp:taxon-name> (Maxim.) Kom., Trudy Imp. S.-Peterburgsk. Bot. Sada 25(1): 292 (1905). ≡ <tp:taxon-name><tp:taxon-name-part taxon-name-part-type="genus" reg="Cynanchum">Cynanchum</tp:taxon-name-part><tp:taxon-name-part taxon-name-part-type="species" reg="thesioides">thesioides</tp:taxon-name-part><tp:taxon-name-part taxon-name-part-type="infraspecific-rank">var.</tp:taxon-name-part><tp:taxon-name-part taxon-name-part-type="variety" reg="australe">australe</tp:taxon-name-part></tp:taxon-name> (Maxim.) Y. Tsiang &amp; P.T. Li, Acta Phytotax. Sin. 12: 101 (1974) ≡ <tp:taxon-name><tp:taxon-name-part taxon-name-part-type="genus" reg="Rhodostegiella">Rhodostegiella</tp:taxon-name-part><tp:taxon-name-part taxon-name-part-type="species" reg="sibirica">sibirica</tp:taxon-name-part><tp:taxon-name-part taxon-name-part-type="infraspecific-rank">var.</tp:taxon-name-part><tp:taxon-name-part taxon-name-part-type="variety" reg="australis">australis</tp:taxon-name-part></tp:taxon-name> (Maxim.) C.Y. Wu &amp; D.Z. Li, Acta Phytotax. Sin. 28: 466 (1990) — Lectotype (designated here): China. Nei Mongol, “Mongolia occidentalis, Terra Ordos, valle fl. Hoang-ho”, 24 Jul – 5 Aug 1871 (fl.), <italic>N.M. Przewalsky 298</italic> (LE [LE01036690]); isolectotypes: K [000872724], LE [LE01036688, LE01036689], P [P03872677] — Fig. <xref ref-type="fig" rid="F2">2B</xref>. </comment></tp:nomenclature-citation><tp:nomenclature-citation><tp:taxon-name>
                <tp:taxon-name-part taxon-name-part-type="genus" reg="Vincetoxicum"/>
                <tp:taxon-name-part taxon-name-part-type="species" reg="sibiricum"/>
                <tp:taxon-name-part taxon-name-part-type="form" reg="linearifolium"/>
              </tp:taxon-name><comment>= <tp:taxon-name><tp:taxon-name-part taxon-name-part-type="genus" reg="Vincetoxicum">Vincetoxicum</tp:taxon-name-part><tp:taxon-name-part taxon-name-part-type="species" reg="sibiricum">sibiricum</tp:taxon-name-part><tp:taxon-name-part taxon-name-part-type="infraspecific-rank">f.</tp:taxon-name-part><tp:taxon-name-part taxon-name-part-type="form" reg="linearifolium">linearifolium</tp:taxon-name-part></tp:taxon-name> Debeaux, Actes Soc. Linn. Bordeaux 31(4): 235 (1877), “<italic>linearifolia</italic>”, syn. nov. — Lectotype (designated here): China, Shandong Prov., Yantai City, “Tchéfou dunes”, [1860], <italic>O. Debeaux 79</italic> (P [P03872669], ex herb. O. Debeaux) — Fig. <xref ref-type="fig" rid="F2">2C</xref>. </comment></tp:nomenclature-citation><tp:nomenclature-citation><tp:taxon-name>
                <tp:taxon-name-part taxon-name-part-type="genus" reg="Cynanchum"/>
                <tp:taxon-name-part taxon-name-part-type="species" reg="sibiricum"/>
                <tp:taxon-name-part taxon-name-part-type="variety" reg="gracilentum"/>
              </tp:taxon-name><comment>= <tp:taxon-name><tp:taxon-name-part taxon-name-part-type="genus" reg="Cynanchum">Cynanchum</tp:taxon-name-part><tp:taxon-name-part taxon-name-part-type="species" reg="sibiricum">sibiricum</tp:taxon-name-part><tp:taxon-name-part taxon-name-part-type="infraspecific-rank">var.</tp:taxon-name-part><tp:taxon-name-part taxon-name-part-type="variety" reg="gracilentum">gracilentum</tp:taxon-name-part></tp:taxon-name> Nakai &amp; Kitag., Rep. First Sci. Exped. Manch. sect. 4, 1: 43 (1934). ≡ <tp:taxon-name><tp:taxon-name-part taxon-name-part-type="genus" reg="Vincetoxicm">Vincetoxicm</tp:taxon-name-part><tp:taxon-name-part taxon-name-part-type="species" reg="sibiricum">sibiricum</tp:taxon-name-part><tp:taxon-name-part taxon-name-part-type="infraspecific-rank">var.</tp:taxon-name-part><tp:taxon-name-part taxon-name-part-type="variety" reg="gracilentum">gracilentum</tp:taxon-name-part></tp:taxon-name> (Nakai &amp; Kitag.) Kitag., Rep. Inst. Sci. Res. Manchoukuo 4(7): 85 (1940) — Holotype: China, Hebei Prov., Chengde, 19 Aug 1933 (fl.), <italic>T. Nakai, M. Honda &amp; M. Kitagawa s.n.</italic> (TI [TI00204077]) — Suppl. material <xref ref-type="supplementary-material" rid="S2">2</xref>. </comment></tp:nomenclature-citation><tp:nomenclature-citation><tp:taxon-name>
                <tp:taxon-name-part taxon-name-part-type="genus" reg="Cynanchum"/>
                <tp:taxon-name-part taxon-name-part-type="species" reg="sibiricum"/>
                <tp:taxon-name-part taxon-name-part-type="variety" reg="gracilentum"/>
                <tp:taxon-name-part taxon-name-part-type="form" reg="hypopsilum"/>
              </tp:taxon-name><comment>= <tp:taxon-name><tp:taxon-name-part taxon-name-part-type="genus" reg="Cynanchum">Cynanchum</tp:taxon-name-part><tp:taxon-name-part taxon-name-part-type="species" reg="sibiricum">sibiricum</tp:taxon-name-part><tp:taxon-name-part taxon-name-part-type="infraspecific-rank">var.</tp:taxon-name-part><tp:taxon-name-part taxon-name-part-type="variety" reg="gracilentum">gracilentum</tp:taxon-name-part><tp:taxon-name-part taxon-name-part-type="authority">Nakai &amp; Kitag.</tp:taxon-name-part><tp:taxon-name-part taxon-name-part-type="infraspecific-rank">f.</tp:taxon-name-part><tp:taxon-name-part taxon-name-part-type="form" reg="hypopsilum">hypopsilum</tp:taxon-name-part></tp:taxon-name> Nakai &amp; Kitag., Rep. First Sci. Exped. Manch., sect. 4, 1: 43 (1934) ≡ <tp:taxon-name><tp:taxon-name-part taxon-name-part-type="genus" reg="Vincetoxicm">Vincetoxicm</tp:taxon-name-part><tp:taxon-name-part taxon-name-part-type="species" reg="sibiricum">sibiricum</tp:taxon-name-part><tp:taxon-name-part taxon-name-part-type="infraspecific-rank">f.</tp:taxon-name-part><tp:taxon-name-part taxon-name-part-type="form" reg="hypopsilum">hypopsilum</tp:taxon-name-part></tp:taxon-name> (Nakai &amp; Kitag.) Kitag., Rep. Inst. Sci. Res. Manchoukuo 4(7): 85 (1940) — Holotype: China, Hebei Prov., Chengde, 19 Aug 1933 (fl. &amp; fr.), <italic>T. Nakai, M. Honda &amp; M. Kitagawa s.n.</italic> (TI [TI00204078]) — Suppl. material <xref ref-type="supplementary-material" rid="S3">3</xref>. </comment></tp:nomenclature-citation><tp:nomenclature-citation><tp:taxon-name>
                <tp:taxon-name-part taxon-name-part-type="genus" reg="Cynanchum"/>
                <tp:taxon-name-part taxon-name-part-type="species" reg="sibiricum"/>
                <tp:taxon-name-part taxon-name-part-type="variety" reg="latifolium"/>
              </tp:taxon-name><comment>= <tp:taxon-name><tp:taxon-name-part taxon-name-part-type="genus" reg="Cynanchum">Cynanchum</tp:taxon-name-part><tp:taxon-name-part taxon-name-part-type="species" reg="sibiricum">sibiricum</tp:taxon-name-part><tp:taxon-name-part taxon-name-part-type="infraspecific-rank">var.</tp:taxon-name-part><tp:taxon-name-part taxon-name-part-type="variety" reg="latifolium">latifolium</tp:taxon-name-part></tp:taxon-name> Kitag., Rep. First Sci. Exped. Manch. sect. 4, 4: 90, (1936) ≡ <tp:taxon-name><tp:taxon-name-part taxon-name-part-type="genus" reg="Cynanchum">Cynanchum</tp:taxon-name-part><tp:taxon-name-part taxon-name-part-type="species" reg="sibiricum">sibiricum</tp:taxon-name-part><tp:taxon-name-part taxon-name-part-type="infraspecific-rank">var.</tp:taxon-name-part><tp:taxon-name-part taxon-name-part-type="variety" reg="australe">australe</tp:taxon-name-part><tp:taxon-name-part taxon-name-part-type="infraspecific-rank">f.</tp:taxon-name-part><tp:taxon-name-part taxon-name-part-type="form" reg="latifolium">latifolium</tp:taxon-name-part></tp:taxon-name> (Kitag.) Kitag., Lineam. Fl. Mansh. 363 (1939) ≡ <tp:taxon-name><tp:taxon-name-part taxon-name-part-type="genus" reg="Vincetoxicm">Vincetoxicm</tp:taxon-name-part><tp:taxon-name-part taxon-name-part-type="species" reg="sibiricum">sibiricum</tp:taxon-name-part><tp:taxon-name-part taxon-name-part-type="infraspecific-rank">f.</tp:taxon-name-part><tp:taxon-name-part taxon-name-part-type="form" reg="latifolium">latifolium</tp:taxon-name-part></tp:taxon-name> (Kitag.) Kitag., Rep. Inst. Sci. Res. Manchoukuo 4(7): 85 (1940) — Holotype: China, Liaoning Prov., Dalian, Lingshui, Lingshui Temple, 15 Aug 1930 (fl.), <italic>M. Kitagawa s.n.</italic> (TI [TI00204080]) — Suppl. material <xref ref-type="supplementary-material" rid="S4">4</xref>. </comment></tp:nomenclature-citation><tp:nomenclature-citation><tp:taxon-name>
                <tp:taxon-name-part taxon-name-part-type="genus" reg="Cynanchum"/>
                <tp:taxon-name-part taxon-name-part-type="species" reg="gobicum"/>
              </tp:taxon-name><comment>= <tp:taxon-name><tp:taxon-name-part taxon-name-part-type="genus" reg="Cynanchum">Cynanchum</tp:taxon-name-part><tp:taxon-name-part taxon-name-part-type="species" reg="gobicum">gobicum</tp:taxon-name-part></tp:taxon-name> Grubov, Novosti Sist. Vyssh. Rast. 32: 135 (2000), non <tp:taxon-name><tp:taxon-name-part taxon-name-part-type="genus" reg="Cynanchum">C.</tp:taxon-name-part><tp:taxon-name-part taxon-name-part-type="species" reg="lanceolatum">lanceolatum</tp:taxon-name-part></tp:taxon-name> Poir. (1811), syn. nov. ≡ <tp:taxon-name><tp:taxon-name-part taxon-name-part-type="genus" reg="Antitoxicum">Antitoxicum</tp:taxon-name-part><tp:taxon-name-part taxon-name-part-type="species" reg="lanceolatum">lanceolatum</tp:taxon-name-part></tp:taxon-name> Grubov, Bot. Mater. Gerb. Bot. Inst. Komarova Akad. Nauk S.S.S.R. (Leningrad) 17: 21 (1955) ≡ <tp:taxon-name><tp:taxon-name-part taxon-name-part-type="genus" reg="Vincetoxicum">Vincetoxicum</tp:taxon-name-part><tp:taxon-name-part taxon-name-part-type="species" reg="lanceolatum">lanceolatum</tp:taxon-name-part></tp:taxon-name> (Grubov) Grubov, Novosti Sist. Vyssh. Rast. 21: 208 (1984) — Holotype: Mongolia, Dzun-Saikhan mountains, commencement of northern trail along the road from Dalan-Dzadagad to pass through Gurban-Saikhan, 22 Jul 1943 (fl.), <italic>A. Yunatov 12902</italic> (LE [LE01036905]) — Fig. <xref ref-type="fig" rid="F2">2D</xref>. </comment></tp:nomenclature-citation></tp:nomenclature-citation-list></tp:nomenclature><tp:treatment-sec sec-type="description" id="SECID0ENMAE"><title>Description.</title><p>Perennial suffrutescent sometimes lianescent herbs, usually densely shortly pubescent throughout, with white latex, arising from monopodial slightly woody creeping slender brown rhizome up to 3 m × 3 mm, with wiry horizontal offshoots. <bold><italic>Stem and branches</italic></bold> straight or twining above, green to dark purple; when straight 10–40 cm long, erect or ascending, simple or much divaricately branched from base, with internodes 2–30 mm long; when twining up to 2 m long, little branched, with internodes 4–8 cm long. <bold><italic>Leaves</italic></bold> opposite or sometimes subopposite, rarely 3- or 4-whorled, with petioles 0.5–10 (–12) mm long or subsessile; blade green, thin, linear, narrowly lanceolate, oblong-lanceolate or occasionally broadly lanceolate, 2–10.5 × 0.1–2 (–2.3) cm, apex shortly acute, obtuse or acuminate, rarely rounded, base slightly oblique, attenuate, cuneate, truncate or rounded, with colleters at middle of leaf base, margins entire, ciliolate, often revolute; mid-vein elevated abaxially, lateral veins obscure; both surfaces densely pubescent, sometimes glabrate, except the mid-veins on lower surface. <bold><italic>Inflorescences</italic></bold> alongside the leaf axils to terminal, with 1–10 fragrant flowers, shortly umbel- to raceme-like; <bold><italic>peduncles</italic></bold> 1–10 (–50) × 0.5–1.5 mm, puberulent; <bold><italic>pedicels</italic></bold> 1.2–10 × 0.2–0.6 mm, puberulent. <bold><italic>Sepals</italic></bold> ± half length of corolla, oblong, triangular or lanceolate, 1–2.8 × 0.3–0.8 mm, puberulent, ciliate, apex obtuse, acute or acuminate. <bold><italic>Corolla</italic></bold> white or greenish-white to yellow, 3–5 × 3–8 mm, usually glabrous, sometimes sparsely puberulent on dorsal surface and inside tube, rarely densely puberulent on both surfaces; <bold><italic>tube</italic></bold> 0.5–1.5 mm long; <bold><italic>lobes</italic></bold> 4.3–5.2 × 0.8–1.5 mm, narrowly triangular, lanceolate, oblong or oblong-ovate, apically twisted clockwise, apex ± acute or obtuse, sometimes retuse. <bold><italic>Corona</italic></bold> of 5 slightly fleshy lobes partly fused at bases, cupular, 0.8–1.8 mm long, shorter or longer than gynostegium; <bold><italic>tube</italic></bold> shorter than anthers, 0.3–0.7 mm long; <bold><italic>lobes</italic></bold> oval, triangular-lanceolate to linear, apices erect or incurved, acute, acuminate, obtuse or rounded, 0.5–1.4 mm long, sinuses between theses each with or without a minute triangular tooth. <bold><italic>Follicles</italic></bold> paired or single, ovoid-fusiform, ventricose, 4–10 × 0.8–2.5 cm, apex obtuse or attenuated, smooth or colliculate, puberulent; <bold><italic>seeds</italic></bold> reddish-brown, 5–10 × 3–5 mm, with white coma 1–2.4 cm long attached to micropylar end — Figs <xref ref-type="fig" rid="F3">3</xref>–<xref ref-type="fig" rid="F5">5</xref>.</p><fig id="F2" position="float" orientation="portrait"><object-id xmlns:xlink="http://www.w3.org/1999/xlink" content-type="doi" xlink:type="simple">10.3897/phytokeys.219.93514.figure2</object-id><object-id xmlns:xlink="http://www.w3.org/1999/xlink" content-type="arpha" xlink:type="simple">9904073E-990D-5DCA-808C-741068CD33DC</object-id><label>Figure 2.</label><caption><p>Type specimens <bold>A</bold> holotype of <italic><tp:taxon-name><tp:taxon-name-part taxon-name-part-type="genus" reg="Cynanchum">Cynanchum</tp:taxon-name-part><tp:taxon-name-part taxon-name-part-type="species" reg="thesioides">thesioides</tp:taxon-name-part></tp:taxon-name></italic> (<abbrev xmlns:xlink="http://www.w3.org/1999/xlink" xlink:title="Moravian Museum in Brno" id="ABBRID0E1OAE" xlink:type="simple">BRNM</abbrev> [15481/36]]) <bold>B</bold> lectotype of <tp:taxon-name><tp:taxon-name-part taxon-name-part-type="genus" reg="Vincetoxicum">Vincetoxicum</tp:taxon-name-part><tp:taxon-name-part taxon-name-part-type="species" reg="sibiricum">sibiricum</tp:taxon-name-part><tp:taxon-name-part taxon-name-part-type="infraspecific-rank">var.</tp:taxon-name-part><tp:taxon-name-part taxon-name-part-type="variety" reg="australe">australe</tp:taxon-name-part></tp:taxon-name> (LE [LE01036690]) <bold>C</bold> lectotype of <italic><tp:taxon-name><tp:taxon-name-part taxon-name-part-type="genus" reg="Vincetoxicum">Vincetoxicum</tp:taxon-name-part><tp:taxon-name-part taxon-name-part-type="species" reg="sibiricum">sibiricum</tp:taxon-name-part></tp:taxon-name></italic>. <tp:taxon-name><tp:taxon-name-part taxon-name-part-type="genus" reg="Vincetoxicum"/><tp:taxon-name-part taxon-name-part-type="species" reg="sibiricum"/><tp:taxon-name-part taxon-name-part-type="infraspecific-rank">f.</tp:taxon-name-part><tp:taxon-name-part taxon-name-part-type="form" reg="linearifolium">linearifolium</tp:taxon-name-part></tp:taxon-name> (flowering plants, P [P03872669]), with fruiting plants (syntype, P [P00877371]) mounted on the same sheet: <bold>D</bold> holotype of <italic><tp:taxon-name><tp:taxon-name-part taxon-name-part-type="genus" reg="Antitoxicum">Antitoxicum</tp:taxon-name-part><tp:taxon-name-part taxon-name-part-type="species" reg="lanceolatum">lanceolatum</tp:taxon-name-part></tp:taxon-name></italic> (LE [LE01036905]).</p></caption><graphic xmlns:xlink="http://www.w3.org/1999/xlink" xlink:href="phytokeys-219-011_article-93514__-g002.jpg" position="float" orientation="portrait" xlink:type="simple" id="oo_796989.jpg"><uri content-type="original_file" xlink:type="simple">https://binary.pensoft.net/fig/796989</uri></graphic></fig></tp:treatment-sec><tp:treatment-sec sec-type="Vernacular names" id="SECID0E6QAE"><title>Vernacular names.</title><p>Chinese: 地梢瓜 (dì shāo guā); Mongolian: Sibir temeen khukh; Korean: 양반풀 (Yang-ban-pul); Russian: Ластовень сибирский (Siberian Lastoven).</p></tp:treatment-sec><tp:treatment-sec sec-type="distribution" id="SECID0EERAE"><title>Distribution.</title><p>China, Kazakhstan, North Korea, South Korea, Mongolia, Russia — Fig. <xref ref-type="fig" rid="F1">1</xref>.</p></tp:treatment-sec><tp:treatment-sec sec-type="habitat" id="SECID0EORAE"><title>Habitat.</title><p>Thickets and/or grasses on mountain-slopes, dry valleys, sand-dunes, grasslands, roadsides, flood plains, river banks, farm land; 0–3200 m alt. — Fig. <xref ref-type="fig" rid="F3">3</xref>.</p><fig id="F3" position="float" orientation="portrait"><object-id xmlns:xlink="http://www.w3.org/1999/xlink" content-type="doi" xlink:type="simple">10.3897/phytokeys.219.93514.figure3</object-id><object-id xmlns:xlink="http://www.w3.org/1999/xlink" content-type="arpha" xlink:type="simple">F38F926F-8CCC-5B51-9062-05198455B759</object-id><label>Figure 3.</label><caption><p><italic><tp:taxon-name><tp:taxon-name-part taxon-name-part-type="genus" reg="Cynanchum">Cynanchum</tp:taxon-name-part><tp:taxon-name-part taxon-name-part-type="species" reg="thesioides">thesioides</tp:taxon-name-part></tp:taxon-name></italic><bold>A</bold> erect plant growing in desert <bold>B</bold> scandent plant climbing a stony wall <bold>C</bold> erect plant growing on mountain slope <bold>D</bold> prostrate plant on roadside wasteland <bold>A</bold> by Xin-Xin Zhu in Xilinhot, Nei Mongol <bold>B, D</bold> by Lei Xie in Beijing <bold>C</bold> from <italic>C.F. Zhang 5588</italic> (HIB) and photographed by Cai-Fei Zhang in Beijing.</p></caption><graphic xmlns:xlink="http://www.w3.org/1999/xlink" xlink:href="phytokeys-219-011_article-93514__-g003.jpg" position="float" orientation="portrait" xlink:type="simple" id="oo_796990.jpg"><uri content-type="original_file" xlink:type="simple">https://binary.pensoft.net/fig/796990</uri></graphic></fig></tp:treatment-sec><tp:treatment-sec sec-type="phenology" id="SECID0EATAE"><title>Phenology.</title><p>Flowering March–September; fruiting June–October.</p></tp:treatment-sec><tp:treatment-sec sec-type="notes" id="SECID0EFTAE"><title>Notes.</title><p>In some online databases, such as World Flora Online (<abbrev xmlns:xlink="http://www.w3.org/1999/xlink" xlink:title="World Flora Online" id="ABBRID0ELTAE" xlink:type="simple">WFO</abbrev> 2022), Plants of the World Online (<abbrev xmlns:xlink="http://www.w3.org/1999/xlink" xlink:title="Plants of the World Online" id="ABBRID0EPTAE" xlink:type="simple">POWO</abbrev> 2022), the ‘accepted’ name is <italic><tp:taxon-name><tp:taxon-name-part taxon-name-part-type="genus" reg="Vincetoxicum">Vincetoxicum</tp:taxon-name-part><tp:taxon-name-part taxon-name-part-type="species" reg="sibiricum">sibiricum</tp:taxon-name-part></tp:taxon-name></italic> (L.) Decne. This is incorrect because phylogenetic studies confirmed this species is a member of <italic><tp:taxon-name><tp:taxon-name-part taxon-name-part-type="genus" reg="Cynanchum">Cynanchum</tp:taxon-name-part></tp:taxon-name></italic> and far from <italic><tp:taxon-name><tp:taxon-name-part taxon-name-part-type="genus" reg="Vincetoxicum">Vincetoxicum</tp:taxon-name-part></tp:taxon-name></italic> (<xref ref-type="bibr" rid="B13">Khanum et al. 2016</xref>; <xref ref-type="bibr" rid="B10">Hu et al. 2020</xref>; <xref ref-type="bibr" rid="B12">Kang et al. 2021</xref>). In addition, many online databases (<xref ref-type="bibr" rid="B3">Freiberg et al. 2020</xref>; <xref ref-type="bibr" rid="B9">Hassler 2022</xref>; <xref ref-type="bibr" rid="B24">POWO 2022</xref>; <xref ref-type="bibr" rid="B35">WFO 2022</xref>; <xref ref-type="bibr" rid="B34">WCVP 2022</xref>) give <italic><tp:taxon-name><tp:taxon-name-part taxon-name-part-type="genus" reg="Cynanchum">C.</tp:taxon-name-part><tp:taxon-name-part taxon-name-part-type="species" reg="longifolium">longifolium</tp:taxon-name-part></tp:taxon-name></italic> Decne. and/or <tp:taxon-name><tp:taxon-name-part taxon-name-part-type="genus" reg="Cynanchum">C.</tp:taxon-name-part><tp:taxon-name-part taxon-name-part-type="species" reg="sibiricum">sibiricum</tp:taxon-name-part><tp:taxon-name-part taxon-name-part-type="authority">Willd.</tp:taxon-name-part><tp:taxon-name-part taxon-name-part-type="infraspecific-rank">var.</tp:taxon-name-part><tp:taxon-name-part taxon-name-part-type="variety" reg="triangularilobatum">triangularilobatum</tp:taxon-name-part></tp:taxon-name> Rassulova &amp; B.A. Sharipova as synonyms of <italic><tp:taxon-name><tp:taxon-name-part taxon-name-part-type="genus" reg="Cynanchum">C.</tp:taxon-name-part><tp:taxon-name-part taxon-name-part-type="species" reg="thesioides">thesioides</tp:taxon-name-part></tp:taxon-name></italic>. They should be excluded because their types have cordate leaves and they, therefore, belong to <tp:taxon-name><tp:taxon-name-part taxon-name-part-type="genus" reg="Cynanchum">Cynanchum</tp:taxon-name-part><tp:taxon-name-part taxon-name-part-type="species" reg="acutum">acutum</tp:taxon-name-part><tp:taxon-name-part taxon-name-part-type="infraspecific-rank">subsp.</tp:taxon-name-part><tp:taxon-name-part taxon-name-part-type="subspecies" reg="sibiricum">sibiricum</tp:taxon-name-part></tp:taxon-name> (Willd.) K.H. Rech. (<xref ref-type="bibr" rid="B31">Tsiang and Li 1977</xref>; <xref ref-type="bibr" rid="B26">Rasulova and Sharipova 1984</xref>).</p><p><xref ref-type="bibr" rid="B5">Freyn (1890)</xref> based <italic><tp:taxon-name><tp:taxon-name-part taxon-name-part-type="genus" reg="Vincetoxicum">V.</tp:taxon-name-part><tp:taxon-name-part taxon-name-part-type="species" reg="thesioides">thesioides</tp:taxon-name-part></tp:taxon-name></italic> on <italic>Ferdinand K. Karo 127</italic> with flowers and young fruits collected during July and August 1888 from desert places around Nerczynsk. Although Freyn did not give a direct indication of the herbarium, he had seen three sets of Karo’s specimens (<xref ref-type="bibr" rid="B4">Freyn 1889</xref>: 356): the first set kept in his private herbarium which was purchased in 1905 by the Moravian Museum in Brno (<abbrev xmlns:xlink="http://www.w3.org/1999/xlink" xlink:title="Moravian Museum in Brno" id="ABBRID0EGYAE" xlink:type="simple">BRNM</abbrev>, <xref ref-type="bibr" rid="B28">Sutorý 2012</xref>); the second set kept by Ladislav Josef Čelakovský in the National Museum in Prague (PR); the last set kept by Josef Emmanuel Kabát which is now also kept at PR (<xref ref-type="bibr" rid="B27">Stafleu and Cowan 1979</xref>: 482). The only specimen bearing the number <italic>127</italic> is that in <abbrev xmlns:xlink="http://www.w3.org/1999/xlink" xlink:title="Moravian Museum in Brno" id="ABBRID0EUYAE" xlink:type="simple">BRNM</abbrev> (Fig. <xref ref-type="fig" rid="F2">2A</xref>) and is, thus, the holotype of <italic><tp:taxon-name><tp:taxon-name-part taxon-name-part-type="genus" reg="Vincetoxicum">V.</tp:taxon-name-part><tp:taxon-name-part taxon-name-part-type="species" reg="thesioides">thesioides</tp:taxon-name-part></tp:taxon-name></italic>. Another two specimens in PR (PR793598, PR793599) collected by Karo do not have the number <italic>127</italic> on them, but were also annotated by Freyn as <italic><tp:taxon-name><tp:taxon-name-part taxon-name-part-type="genus" reg="Vincetoxicum">Vincetoxicum</tp:taxon-name-part><tp:taxon-name-part taxon-name-part-type="species" reg="thesioides">thesioides</tp:taxon-name-part></tp:taxon-name></italic>. They may be isotypes, but equally, they may have been other gatherings made by Karo on different dates or in another place near Nerczynsk. Consequently, they are not considered here to be isotypes.</p><p><xref ref-type="bibr" rid="B22">Maximowicz (1877)</xref> mentioned in the protologue of <tp:taxon-name><tp:taxon-name-part taxon-name-part-type="genus" reg="Vincetoxicum">V.</tp:taxon-name-part><tp:taxon-name-part taxon-name-part-type="species" reg="sibiricum">sibiricum</tp:taxon-name-part><tp:taxon-name-part taxon-name-part-type="infraspecific-rank">var.</tp:taxon-name-part><tp:taxon-name-part taxon-name-part-type="variety" reg="australe">australe</tp:taxon-name-part></tp:taxon-name> a collection by <italic>N.M. Przewalsky</italic> from the Ordos land towards the Yellow River (“Hoang-ho”) in Nei Mongol, China and a collection(s) from Beijing without any further information. We have selected Przewalsky’s specimen at LE as the lectotype following unpublished annotations by N. Imkhanitzkaya (Fig. <xref ref-type="fig" rid="F2">2B</xref>).</p><p>In the protologue of <tp:taxon-name><tp:taxon-name-part taxon-name-part-type="genus" reg="Vincetoxicum">Vincetoxicum</tp:taxon-name-part><tp:taxon-name-part taxon-name-part-type="species" reg="sibiricum">sibiricum</tp:taxon-name-part><tp:taxon-name-part taxon-name-part-type="infraspecific-rank">f.</tp:taxon-name-part><tp:taxon-name-part taxon-name-part-type="form" reg="linearifolium">linearifolium</tp:taxon-name-part></tp:taxon-name> Debeaux, specimens collected by Debeaux from “sables maritimes de la presqu’ile de Yan-tai” and “dunes de Fou-chan-yen” with flowers on 14 July and fruits on 23 August [1860] were cited. We have found five sheets of Debeaux’s specimens at P. Of these, one sheet with flowering plants (barcode P03872669) and fruiting plants (barcode P00877371) was annotated by Debeaux as “<italic>Vincetoxicum sibiribicum</italic> Dec. forma <italic>foliis augustioribus</italic>”. We designate the flowering plants from this sheet as the lectotype (Fig. <xref ref-type="fig" rid="F2">2C</xref>).</p></tp:treatment-sec><tp:treatment-sec sec-type="material" id="SECID0EV2AE"><title>Selected specimens examined.</title><p><bold>China</bold>: Beijing, <italic>C.F. Zhang 5588</italic> (HIB); Shandong, <italic>C.Y. Chiao 2878</italic> (E, IBK, IBSC, NAS, PE); Shaanxi, <italic>Y.W. Tsui 10389</italic> (CDBI, KUN, PE); Sichuan, <italic>Guangyuan Exped. 6001</italic> (SM); Xinjiang, <italic>G.L. Zhu et al. 6689</italic> (NAS, PE, WUK). <bold>Kazakhstan</bold>: Lake Zaysan, <italic>Anonymous s.n.</italic> (E, P). <bold>North Korea</bold>: Pyongyang, <italic>Pyongyang Bot. Garden s.n.</italic> (PE [01572927]); Nampo, <italic>U. Faurie 736</italic> (P). <bold>Mongolia</bold>: Arkhangai, <italic>I.A.Gubanov 341</italic> (MW); Dornod, <italic>I.A. Gubanov 5729</italic> (MW); Dornogovi, <italic>I.A. Gubanov 5196</italic> (MW); Govisümber, <italic>G.N. Ogureeva s.n.</italic> (MW); Khentii, <italic>I.A. Gubanov 10122</italic> (MW). <bold>Russia</bold>: Far East. Amur, <italic>E. Boyko &amp; V. Starchenko s.n.</italic> (RSA [RSA0286750]); Zabaykalsky, <italic>F.K. Karo 359</italic> (E, P, WIS). Siberia. Altai Republic, <italic>T.S. Elias et al. 4394</italic> (NY, PE, RSA); Irkutsk, <italic>H.H. Iltis et al. 252</italic> (NY, WIS); Tuva, <italic>V.V. Nikitin et al. 1268(2)</italic> (PE) [For a full specimens examined see Suppl. material <xref ref-type="supplementary-material" rid="S1">1</xref>].</p></tp:treatment-sec><tp:treatment-sec><!--Section generated to contain objects referenced in tp:taxon-treatment.--><supplementary-material xmlns:xlink="http://www.w3.org/1999/xlink" id="S2" position="float" orientation="portrait" xlink:type="simple"><object-id content-type="doi" xlink:type="simple">10.3897/phytokeys.219.93514.suppl2</object-id><object-id content-type="zenodo_dep_id" xlink:type="simple">7556515</object-id><object-id content-type="arpha" xlink:type="simple">2CB469A7-CC56-5BE4-8562-40B56FD02ED0</object-id><label>Supplementary material 2</label><caption><p>Holotype of <tp:taxon-name><tp:taxon-name-part taxon-name-part-type="genus" reg="Cynanchum">Cynanchum</tp:taxon-name-part><tp:taxon-name-part taxon-name-part-type="species" reg="sibiricum">sibiricum</tp:taxon-name-part><tp:taxon-name-part taxon-name-part-type="infraspecific-rank">var.</tp:taxon-name-part><tp:taxon-name-part taxon-name-part-type="variety" reg="gracilentum">gracilentum</tp:taxon-name-part></tp:taxon-name> (TI [TI00204077])</p></caption><statement content-type="dataType"><label>Data type</label><p>image (jpg file)</p></statement><media xlink:href="phytokeys-219-011_article-93514__-s002.jpg" mimetype="image" mime-subtype="jpeg" position="float" orientation="portrait" xlink:type="simple" id="oo_796994.JPG"><uri content-type="original_file" xlink:type="simple">https://binary.pensoft.net/file/796994</uri></media><permissions><license xlink:type="simple"><license-p>This dataset is made available under the Open Database License (http://opendatacommons.org/licenses/odbl/1.0/). The Open Database License (ODbL) is a license agreement intended to allow users to freely share, modify, and use this Dataset while maintaining this same freedom for others, provided that the original source and author(s) are credited.</license-p></license></permissions><attrib specific-use="authors">Cai-Fei Zhang, Dong-Juan Zhang, Miao Liao, Guang-Wan Hu</attrib></supplementary-material><supplementary-material xmlns:xlink="http://www.w3.org/1999/xlink" id="S3" position="float" orientation="portrait" xlink:type="simple"><object-id content-type="doi" xlink:type="simple">10.3897/phytokeys.219.93514.suppl3</object-id><object-id content-type="zenodo_dep_id" xlink:type="simple">7556519</object-id><object-id content-type="arpha" xlink:type="simple">61A0FC19-D7DF-5D65-93CD-B20F5C3AA903</object-id><label>Supplementary material 3</label><caption><p>Holotype of <tp:taxon-name><tp:taxon-name-part taxon-name-part-type="genus" reg="Cynanchum">Cynanchum</tp:taxon-name-part><tp:taxon-name-part taxon-name-part-type="species" reg="sibiricum">sibiricum</tp:taxon-name-part><tp:taxon-name-part taxon-name-part-type="infraspecific-rank">f.</tp:taxon-name-part><tp:taxon-name-part taxon-name-part-type="form" reg="hypopsilum">hypopsilum</tp:taxon-name-part></tp:taxon-name> (TI [TI00204078])</p></caption><statement content-type="dataType"><label>Data type</label><p>image (jpg file)</p></statement><media xlink:href="phytokeys-219-011_article-93514__-s003.jpg" mimetype="image" mime-subtype="jpeg" position="float" orientation="portrait" xlink:type="simple" id="oo_796995.JPG"><uri content-type="original_file" xlink:type="simple">https://binary.pensoft.net/file/796995</uri></media><permissions><license xlink:type="simple"><license-p>This dataset is made available under the Open Database License (http://opendatacommons.org/licenses/odbl/1.0/). The Open Database License (ODbL) is a license agreement intended to allow users to freely share, modify, and use this Dataset while maintaining this same freedom for others, provided that the original source and author(s) are credited.</license-p></license></permissions><attrib specific-use="authors">Cai-Fei Zhang, Dong-Juan Zhang, Miao Liao, Guang-Wan Hu</attrib></supplementary-material><supplementary-material xmlns:xlink="http://www.w3.org/1999/xlink" id="S4" position="float" orientation="portrait" xlink:type="simple"><object-id content-type="doi" xlink:type="simple">10.3897/phytokeys.219.93514.suppl4</object-id><object-id content-type="zenodo_dep_id" xlink:type="simple">7556525</object-id><object-id content-type="arpha" xlink:type="simple">C86A8971-6316-53EF-A030-5ABA69175465</object-id><label>Supplementary material 4</label><caption><p>Holotype of <tp:taxon-name><tp:taxon-name-part taxon-name-part-type="genus" reg="Cynanchum">Cynanchum</tp:taxon-name-part><tp:taxon-name-part taxon-name-part-type="species" reg="sibiricum">sibiricum</tp:taxon-name-part><tp:taxon-name-part taxon-name-part-type="infraspecific-rank">var.</tp:taxon-name-part><tp:taxon-name-part taxon-name-part-type="variety" reg="latifolium">latifolium</tp:taxon-name-part></tp:taxon-name> (TI [TI00204080])</p></caption><statement content-type="dataType"><label>Data type</label><p>image (jpg file)</p></statement><media xlink:href="phytokeys-219-011_article-93514__-s004.jpg" mimetype="image" mime-subtype="jpeg" position="float" orientation="portrait" xlink:type="simple" id="oo_796996.JPG"><uri content-type="original_file" xlink:type="simple">https://binary.pensoft.net/file/796996</uri></media><permissions><license xlink:type="simple"><license-p>This dataset is made available under the Open Database License (http://opendatacommons.org/licenses/odbl/1.0/). The Open Database License (ODbL) is a license agreement intended to allow users to freely share, modify, and use this Dataset while maintaining this same freedom for others, provided that the original source and author(s) are credited.</license-p></license></permissions><attrib specific-use="authors">Cai-Fei Zhang, Dong-Juan Zhang, Miao Liao, Guang-Wan Hu</attrib></supplementary-material><fig id="F5" position="float" orientation="portrait"><object-id xmlns:xlink="http://www.w3.org/1999/xlink" content-type="doi" xlink:type="simple">10.3897/phytokeys.219.93514.figure5</object-id><object-id xmlns:xlink="http://www.w3.org/1999/xlink" content-type="arpha" xlink:type="simple">0409FD5A-5E7C-5C2C-9A8F-6C21EB46BB49</object-id><label>Figure 5.</label><caption><p><italic><tp:taxon-name><tp:taxon-name-part taxon-name-part-type="genus" reg="Cynanchum">Cynanchum</tp:taxon-name-part><tp:taxon-name-part taxon-name-part-type="species" reg="thesioides">thesioides</tp:taxon-name-part></tp:taxon-name></italic><bold>A</bold> corona and gynostegium with long style-head (front view) <bold>B</bold> corona and gynostegium with short style-head (front view) <bold>C</bold> corona and gynostegium with short style-head (vertical view) <bold>D</bold> corona and gynostegium with long style-head (vertical view) <bold>E</bold> pair of fruits <bold>F</bold> stamen (front view) <bold>G</bold> stamen (back view) <bold>H</bold> stamen (front view) <bold>I</bold> stamen (back view) <bold>J</bold> pollinarium <bold>K</bold> seeds the concave surface (left) and convex surface (right) <bold>A, D, F, G</bold> and <bold>J</bold> from <italic>Meng Wei in C.F. Zhang 6791</italic> (HIB); <bold>B, C, H, I</bold> from <italic>Zhongxiang Pubic Health Bureau s.n.</italic> (HIB [0101695]). All photos by Cai-Fei Zhang, except <bold>J</bold> by Miao Liao, <bold>E</bold> by Bing Liu in Beijing and <bold>K</bold> by Qin-Wen Lin in Beijing.</p></caption><graphic xmlns:xlink="http://www.w3.org/1999/xlink" xlink:href="phytokeys-219-011_article-93514__-g005.jpg" position="float" orientation="portrait" xlink:type="simple" id="oo_796992.jpg"><uri content-type="original_file" xlink:type="simple">https://binary.pensoft.net/fig/796992</uri></graphic></fig><fig id="F1" position="float" orientation="portrait"><object-id xmlns:xlink="http://www.w3.org/1999/xlink" content-type="doi" xlink:type="simple">10.3897/phytokeys.219.93514.figure1</object-id><object-id xmlns:xlink="http://www.w3.org/1999/xlink" content-type="arpha" xlink:type="simple">6530BB17-72EB-5EEA-AD72-250B217B9B0F</object-id><label>Figure 1.</label><caption><p>Distribution map of <italic><tp:taxon-name><tp:taxon-name-part taxon-name-part-type="genus" reg="Cynanchum">Cynanchum</tp:taxon-name-part><tp:taxon-name-part taxon-name-part-type="species" reg="thesioides">thesioides</tp:taxon-name-part></tp:taxon-name></italic> in north-eastern Asia. The base map was downloaded from the Microsoft Bing Satellite Map via QGIS 3.26 (<ext-link xmlns:xlink="http://www.w3.org/1999/xlink" xlink:type="simple" ext-link-type="uri" xlink:href="https://qgis.org/">https://qgis.org/</ext-link>). Map data 2022 (C) Microsoft.</p></caption><graphic xmlns:xlink="http://www.w3.org/1999/xlink" xlink:href="phytokeys-219-011_article-93514__-g001.jpg" position="float" orientation="portrait" xlink:type="simple" id="oo_796988.jpg"><uri content-type="original_file" xlink:type="simple">https://binary.pensoft.net/fig/796988</uri></graphic></fig><supplementary-material xmlns:xlink="http://www.w3.org/1999/xlink" id="S1" position="float" orientation="portrait" xlink:type="simple"><object-id content-type="doi" xlink:type="simple">10.3897/phytokeys.219.93514.suppl1</object-id><object-id content-type="zenodo_dep_id" xlink:type="simple">7556513</object-id><object-id content-type="arpha" xlink:type="simple">3A12DBA5-A33A-533E-9861-E418B9626003</object-id><label>Supplementary material 1</label><caption><p>A full list of specimens and selected observations of <italic><tp:taxon-name><tp:taxon-name-part taxon-name-part-type="genus" reg="Cynanchum">Cynanchum</tp:taxon-name-part><tp:taxon-name-part taxon-name-part-type="species" reg="thesioides">thesioides</tp:taxon-name-part></tp:taxon-name></italic> examined</p></caption><statement content-type="dataType"><label>Data type</label><p>occurrence and distribution</p></statement><media xlink:href="phytokeys-219-011_article-93514__-s001.pdf" mimetype="application" mime-subtype="pdf" position="float" orientation="portrait" xlink:type="simple" id="oo_796993.pdf"><uri content-type="original_file" xlink:type="simple">https://binary.pensoft.net/file/796993</uri></media><permissions><license xlink:type="simple"><license-p>This dataset is made available under the Open Database License (http://opendatacommons.org/licenses/odbl/1.0/). The Open Database License (ODbL) is a license agreement intended to allow users to freely share, modify, and use this Dataset while maintaining this same freedom for others, provided that the original source and author(s) are credited.</license-p></license></permissions><attrib specific-use="authors">Cai-Fei Zhang, Dong-Juan Zhang, Miao Liao, Guang-Wan Hu</attrib></supplementary-material></tp:treatment-sec><ref-list><ref id="B7"><mixed-citation xmlns:xlink="http://www.w3.org/1999/xlink" xlink:type="simple"><person-group><name name-style="western"><surname>Grubov</surname><given-names>VI</given-names></name></person-group> (<year>2000</year>) <article-title>Conspectus generis <italic><tp:taxon-name><tp:taxon-name-part taxon-name-part-type="genus">Cynanchum</tp:taxon-name-part></tp:taxon-name></italic> L. specierum Asiae Centralis.</article-title><source>Novosti Sistematiki Vysshikh Rastenii</source><volume>32</volume>: <fpage>129</fpage>–<lpage>135</lpage>. [In Russian]</mixed-citation></ref><ref id="B13"><mixed-citation xmlns:xlink="http://www.w3.org/1999/xlink" xlink:type="simple"><person-group><name name-style="western"><surname>Khanum</surname><given-names>R</given-names></name><name name-style="western"><surname>Surveswaran</surname><given-names>S</given-names></name><name name-style="western"><surname>Meve</surname><given-names>U</given-names></name><name name-style="western"><surname>Liede-Schumann</surname><given-names>S</given-names></name></person-group> (<year>2016</year>) <article-title><italic><tp:taxon-name><tp:taxon-name-part taxon-name-part-type="genus">Cynanchum</tp:taxon-name-part></tp:taxon-name></italic> (<tp:taxon-name><tp:taxon-name-part taxon-name-part-type="family">Apocynaceae</tp:taxon-name-part></tp:taxon-name>: <tp:taxon-name><tp:taxon-name-part taxon-name-part-type="subfamily">Asclepiadoideae</tp:taxon-name-part></tp:taxon-name>): a pantropical Asclepiadoid genus revisited.</article-title><source>Taxon</source><volume>65</volume>(<issue>3</issue>): <fpage>467</fpage>–<lpage>486</lpage>. <ext-link xlink:type="simple" ext-link-type="doi" xlink:href="10.12705/653.3">https://doi.org/10.12705/653.3</ext-link></mixed-citation></ref><ref id="B10"><mixed-citation xmlns:xlink="http://www.w3.org/1999/xlink" xlink:type="simple"><person-group><name name-style="western"><surname>Hu</surname><given-names>HH</given-names></name><name name-style="western"><surname>Liu</surname><given-names>B</given-names></name><name name-style="western"><surname>Liang</surname><given-names>YS</given-names></name><name name-style="western"><surname>Ye</surname><given-names>JF</given-names></name><name name-style="western"><surname>Saqib</surname><given-names>S</given-names></name><name name-style="western"><surname>Meng</surname><given-names>Z</given-names></name><name name-style="western"><surname>Lu</surname><given-names>LM</given-names></name><name name-style="western"><surname>Chen</surname><given-names>ZD</given-names></name></person-group> (<year>2020</year>) <article-title>An updated Chinese vascular plant tree of life: Phylogenetic diversity hotspots revisited.</article-title><source>Journal of Systematics and Evolution</source><volume>58</volume>(<issue>5</issue>): <fpage>663</fpage>–<lpage>672</lpage>. <ext-link xlink:type="simple" ext-link-type="doi" xlink:href="10.1111/jse.12642">https://doi.org/10.1111/jse.12642</ext-link></mixed-citation></ref><ref id="B12"><mixed-citation xmlns:xlink="http://www.w3.org/1999/xlink" xlink:type="simple"><person-group><name name-style="western"><surname>Kang</surname><given-names>P</given-names></name><name name-style="western"><surname>Guo</surname><given-names>Y</given-names></name><name name-style="western"><surname>Zhang</surname><given-names>Y</given-names></name><name name-style="western"><surname>Wei</surname><given-names>Y</given-names></name></person-group> (<year>2021</year>) <article-title>The complete chloroplast genome sequence of medicinal plant: <italic><tp:taxon-name><tp:taxon-name-part taxon-name-part-type="genus">Cynanchum</tp:taxon-name-part><tp:taxon-name-part taxon-name-part-type="species">thesioides</tp:taxon-name-part></tp:taxon-name></italic> (<tp:taxon-name><tp:taxon-name-part taxon-name-part-type="family">Asclepiadaceae</tp:taxon-name-part></tp:taxon-name>).</article-title><source>Mitochondrial DNA, Part B, Resources</source><volume>6</volume>(<issue>9</issue>): <fpage>2592</fpage>–<lpage>2593</lpage>. <ext-link xlink:type="simple" ext-link-type="doi" xlink:href="10.1080/23802359.2021.1961622">https://doi.org/10.1080/23802359.2021.1961622</ext-link></mixed-citation></ref><ref id="B3"><mixed-citation xmlns:xlink="http://www.w3.org/1999/xlink" xlink:type="simple"><person-group><name name-style="western"><surname>Freiberg</surname><given-names>M</given-names></name><name name-style="western"><surname>Winter</surname><given-names>M</given-names></name><name name-style="western"><surname>Gentile</surname><given-names>A</given-names></name><name name-style="western"><surname>Zizka</surname><given-names>A</given-names></name><name name-style="western"><surname>Muellner-Riehl</surname><given-names>AN</given-names></name><name name-style="western"><surname>Weigelt</surname><given-names>A</given-names></name><name name-style="western"><surname>Wirth</surname><given-names>C</given-names></name></person-group> (<year>2020</year>) <article-title>LCVP, The Leipzig catalogue of vascular plants, a new taxonomic reference list for all known vascular plants.</article-title><source>Scientific Data</source><volume>7</volume>(<issue>1</issue>): <fpage>416</fpage>. <ext-link xlink:type="simple" ext-link-type="doi" xlink:href="10.1038/s41597-020-00702-z">https://doi.org/10.1038/s41597-020-00702-z</ext-link></mixed-citation></ref><ref id="B9"><mixed-citation xmlns:xlink="http://www.w3.org/1999/xlink" xlink:type="simple"><person-group><name name-style="western"><surname>Hassler</surname><given-names>M</given-names></name></person-group> (<year>2022</year>) World Plants: Synonymic Checklist and Distribution of the World Flora. Version 14.0; last update July 29, 2022. <ext-link xlink:type="simple" ext-link-type="uri" xlink:href="http://www.worldplants.de">www.worldplants.de</ext-link> [Accessed on 29 July 2022]</mixed-citation></ref><ref id="B24"><mixed-citation xmlns:xlink="http://www.w3.org/1999/xlink" xlink:type="simple">POWO (<year>2022</year>) Plants of the World Online. Facilitated by the Royal Botanic Gardens, Kew. Published on the Internet. <ext-link xlink:type="simple" ext-link-type="uri" xlink:href="http://www.plantsoftheworldonline.org/">http://www.plantsoftheworldonline.org/</ext-link> [Accessed on 29 July 2022]</mixed-citation></ref><ref id="B35"><mixed-citation xmlns:xlink="http://www.w3.org/1999/xlink" xlink:type="simple">WFO (<year>2022</year>) <italic><tp:taxon-name><tp:taxon-name-part taxon-name-part-type="genus">Vincetoxicum</tp:taxon-name-part><tp:taxon-name-part taxon-name-part-type="species">sibiricum</tp:taxon-name-part></tp:taxon-name></italic> (L.) Decne. Published on the Internet. <ext-link xlink:type="simple" ext-link-type="uri" xlink:href="http://www.worldfloraonline.org/taxon/wfo-0000421026">http://www.worldfloraonline.org/taxon/wfo-0000421026</ext-link> [Accessed on 29 July 2022]</mixed-citation></ref><ref id="B34"><mixed-citation xmlns:xlink="http://www.w3.org/1999/xlink" xlink:type="simple">WCVP (<year>2022</year>) World Checklist of Vascular Plants, version 2.0. Facilitated by the Royal Botanic Gardens, Kew. Published on the Internet. <ext-link xlink:type="simple" ext-link-type="uri" xlink:href="http://wcvp.science.kew.org/">http://wcvp.science.kew.org/</ext-link> [Accessed on 29 July 2022]</mixed-citation></ref><ref id="B31"><mixed-citation xmlns:xlink="http://www.w3.org/1999/xlink" xlink:type="simple"><person-group><name name-style="western"><surname>Tsiang</surname><given-names>Y</given-names></name><name name-style="western"><surname>Li</surname><given-names>PT</given-names></name></person-group> (<year>1977</year>) <source>Florae Reipublicae Popularis Sinicae, Tomus 63.</source><publisher-name>Science Press</publisher-name>, <publisher-loc>Beijing</publisher-loc>, <size units="page">617 pp</size>. [In Chinese] <ext-link xlink:type="simple" ext-link-type="uri" xlink:href="http://www.iplant.cn/frps/vol/63">http://www.iplant.cn/frps/vol/63</ext-link></mixed-citation></ref><ref id="B26"><mixed-citation xmlns:xlink="http://www.w3.org/1999/xlink" xlink:type="simple"><person-group><name name-style="western"><surname>Rasulova</surname><given-names>MR</given-names></name><name name-style="western"><surname>Sharipova</surname><given-names>BG</given-names></name></person-group> (<year>1984</year>) <article-title><tp:taxon-name><tp:taxon-name-part taxon-name-part-type="family">Asclepiadaceae</tp:taxon-name-part></tp:taxon-name>.</article-title> In: <person-group><name name-style="western"><surname>Nikiforova</surname><given-names>GT</given-names></name></person-group> (<role>Ed.</role>) <issue-title>Flora Tadzhikskoĭ SSR, vol.</issue-title><source>7. Nauka, Leningrad</source>, <fpage>319</fpage>–<lpage>324</lpage>. [In Russian]</mixed-citation></ref><ref id="B5"><mixed-citation xmlns:xlink="http://www.w3.org/1999/xlink" xlink:type="simple"><person-group><name name-style="western"><surname>Freyn</surname><given-names>J</given-names></name></person-group> (<year>1890</year>) <article-title><tp:taxon-name><tp:taxon-name-part taxon-name-part-type="kingdom">Plantae</tp:taxon-name-part></tp:taxon-name><tp:taxon-name><tp:taxon-name-part taxon-name-part-type="subfamily">Karoanae</tp:taxon-name-part></tp:taxon-name>: Aufzählung der von Ferdinand Karo im Jahre 1888 im Baikalischen Sibirien, sowie in Dahurien gesammelten Pflanzen (Fortsetzung).</article-title><source>Oesterreichische Botanische Zeitschrift</source><volume>40</volume>: <fpage>124</fpage>–<lpage>126</lpage>. <ext-link xlink:type="simple" ext-link-type="doi" xlink:href="10.1007/BF01790387">https://doi.org/10.1007/BF01790387</ext-link></mixed-citation></ref><ref id="B4"><mixed-citation xmlns:xlink="http://www.w3.org/1999/xlink" xlink:type="simple"><person-group><name name-style="western"><surname>Freyn</surname><given-names>J</given-names></name></person-group> (<year>1889</year>) <article-title><tp:taxon-name><tp:taxon-name-part taxon-name-part-type="kingdom">Plantae</tp:taxon-name-part></tp:taxon-name><tp:taxon-name><tp:taxon-name-part taxon-name-part-type="subfamily">Karoanae</tp:taxon-name-part></tp:taxon-name>: Aufzählung der von Ferdinand Karo im Jahre 1888 im Baikalischen Sibirien, sowie in Dahurien gesammelten Pflanzen.</article-title><source>Oesterreichische Botanische Zeitschrift</source><volume>39</volume>: <fpage>354</fpage>–<lpage>361</lpage>. <ext-link xlink:type="simple" ext-link-type="doi" xlink:href="10.1007/BF01791577">https://doi.org/10.1007/BF01791577</ext-link></mixed-citation></ref><ref id="B28"><mixed-citation xmlns:xlink="http://www.w3.org/1999/xlink" xlink:type="simple"><person-group><name name-style="western"><surname>Sutorý</surname><given-names>K</given-names></name></person-group> (<year>2012</year>) <article-title>Typification of Joseph Freyn’s names in the genera <italic><tp:taxon-name><tp:taxon-name-part taxon-name-part-type="genus">Celsia</tp:taxon-name-part></tp:taxon-name></italic> and <italic><tp:taxon-name><tp:taxon-name-part taxon-name-part-type="genus">Verbascum</tp:taxon-name-part></tp:taxon-name></italic> (<tp:taxon-name><tp:taxon-name-part taxon-name-part-type="family">Scrophulariaceae</tp:taxon-name-part></tp:taxon-name>).</article-title><source>Willdenowia</source><volume>42</volume>(<issue>1</issue>): <fpage>29</fpage>–<lpage>35</lpage>. <ext-link xlink:type="simple" ext-link-type="doi" xlink:href="10.3372/wi.42.42103">https://doi.org/10.3372/wi.42.42103</ext-link></mixed-citation></ref><ref id="B27"><mixed-citation xmlns:xlink="http://www.w3.org/1999/xlink" xlink:type="simple"><person-group><name name-style="western"><surname>Stafleu</surname><given-names>FA</given-names></name><name name-style="western"><surname>Cowan</surname><given-names>RS</given-names></name></person-group> (<year>1979</year>) Taxonomic Literature, 2<sup>nd</sup> ed., Vol. 2. Bohn, Scheltema &amp; Holkema, Utrecht. <ext-link xlink:type="simple" ext-link-type="doi" xlink:href="10.5962/bhl.title.48631">https://doi.org/10.5962/bhl.title.48631</ext-link></mixed-citation></ref><ref id="B22"><mixed-citation xmlns:xlink="http://www.w3.org/1999/xlink" xlink:type="simple"><person-group><name name-style="western"><surname>Maximowicz</surname><given-names>CJ</given-names></name></person-group> (<year>1877</year>) <article-title>Diagnoses plantarum novarum Asiaticarum. Bulletin de l’Académie impériale des sciences de St.-Pétersbourg, ser. 3.</article-title><volume>23</volume>: <fpage>305</fpage>–<lpage>391</lpage>. <ext-link xlink:type="simple" ext-link-type="doi" xlink:href="10.5962/bhl.title.46308">https://doi.org/10.5962/bhl.title.46308</ext-link></mixed-citation></ref></ref-list></tp:taxon-treatment>
